# Supplementary material for: Role of Cannabidiol for Improvement of the Quality of Life in Cancer Patients: Potential and Challenges
Source: Int J Mol Sci. 2022 Oct 26;23(21):12956. doi: 10.3390/ijms232112956 (PMC9654506; doi:10.3390/ijms232112956)
Supplement: Supplementary file 1 [file ijms-23-12956-s001.zip]

Archive with 1 entries (1 files):
- ijms-1956645-supplementary.pdf
